# Supplementary material for: Establishment of an RPA-CRISPR/Cas12a combined diagnostic system for Pneumocystis jirovecii pneumonia
Source: PLoS Negl Trop Dis. 2025 Mar 18;19(3):e0012922. doi: 10.1371/journal.pntd.0012922 (PMC11918415; doi:10.1371/journal.pntd.0012922)
Supplement: S3 Table — (XLSX) [file pntd.0012922.s003.xlsx]

## Sheet: Sheet1
Table S3. The real-time PCR and RPA-CRISPR/Cas12a detection results for 83 patient samples
Patient ID	Gender	Sample type	qPCR results Mean Ct (SD)	RPA-CRISPR/Cas12a results (Ct)
1	M	Sputum	28.05 (0.23)	Positive (5.58)
2	M	BALF	32.13 (0.41)	Positive (5.59)
3	M	Sputum	34.5 (0.56)	Positive (16.02)
4	M	BALF	30.15 (0.37)	Positive (3.12)
5	M	Sputum	22.52 (0.15)	Positive (11.64)
6	F	BALF	27.64 (0.49)	Positive (3.52)
7	M	BALF	23.19 (0.53)	Positive (3.1)
8	M	Sputum	22.82 (0.31)	Positive (3.23)
9	F	BALF	17.79 (0.18)	Positive (12.36)
10	M	BALF	27.15 (0.44)	Positive (7.03)
11	M	BALF	17.06 (0.46)	Positive (3.35)
12	M	BALF	23.13 (0.23)	Positive (4.99)
13	F	BALF	30.22 (0.67)	Positive (15.06)
14	F	BALF	30.82 (0.53)	Positive (9)
15	M	Sputum	28.81 (0.46)	Positive (8.18)
16	M	BALF	27.44 (0.33)	Positive (11.94)
17	M	Sputum	23.2 (0.38)	Positive (3.31)
18	M	Sputum	31.27 (0.45)	Positive (12.4)
19	M	Sputum	24.78 (0.54)	Positive (16.83)
20	F	BALF	17.79 (0.19)	Positive (3.94)
21	M	Sputum	21.14 (0.35)	Positive (4.73)
22	M	Sputum	28.58 (0.21)	Positive (3.31)
23	F	Sputum	25.08 (0.37)	Positive (4.95)
24	M	Sputum	28.35 (0.65)	Positive (8.73)
25	F	Sputum	25.87 (0.34)	Positive (3.09)
26	M	Sputum	31.93 (0.52)	Positive (7.14)
27	M	Sputum	27.16 (0.17)	Positive (6.3)
28	M	Sputum	26.76 (0.45)	Positive (3.13)
29	M	Sputum	25.99 (0.28)	Positive (3.12)
30	F	Sputum	24.86 (0.47)	Positive (3.15)
31	M	Sputum	34.64 (0.72)	Positive (15.33)
32	M	Sputum	29.03 (0.29)	Positive (10.67)
33	F	BALF	29.14 (0.32)	Positive (3.52)
34	M	Sputum	29.93 (0.42)	Positive (13.64)
35	M	Sputum	22.65 (0.39)	Positive (3.05)
36	F	Sputum	28.58 (0.19)	Positive (10.01)
37	M	Sputum	31.22 (0.50)	Positive (5.53)
38	F	BALF	34.51 (0.58)	Positive (15.94)
39	M	Sputum	32.54 (0.47)	Positive (15.61)
40	M	Sputum	un	Negative (un)
41	M	Sputum	un	Negative (un)
42	F	Sputum	un	Negative (un)
43	M	Sputum	un	Negative (un)
44	M	Sputum	un	Negative (un)
45	F	Sputum	un	Negative (un)
46	F	Sputum	un	Negative (un)
47	M	BALF	un	Negative (un)
48	F	Sputum	un	Negative (un)
49	M	BALF	un	Negative (un)
50	M	Sputum	un	Negative (un)
51	M	Sputum	un	Negative (un)
52	M	Sputum	un	Negative (un)
53	M	Sputum	un	Negative (un)
54	F	Sputum	un	Negative (un)
55	F	Sputum	un	Negative (un)
56	M	Sputum	un	Negative (un)
57	M	Sputum	un	Negative (un)
58	F	Sputum	un	Negative (un)
59	F	BALF	un	Negative (un)
60	F	Sputum	un	Negative (un)
61	F	Sputum	un	Negative (un)
62	M	BALF	un	Negative (un)
63	M	Sputum	un	Negative (un)
64	M	Sputum	un	Negative (un)
65	F	Sputum	un	Negative (un)
66	M	Sputum	un	Negative (un)
67	M	Sputum	un	Negative (un)
68	M	Sputum	un	Negative (un)
69	M	Sputum	un	Negative (un)
70	M	Sputum	un	Negative (un)
71	M	Sputum	un	Negative (un)
72	M	BALF	un	Negative (un)
73	M	Sputum	un	Negative (un)
74	F	Sputum	un	Negative (un)
75	M	Sputum	un	Negative (un)
76	M	BALF	un	Negative (un)
77	M	Sputum	un	Negative (un)
78	M	Sputum	un	Negative (un)
79	F	Sputum	un	Negative (un)
80	F	BALF	un	Negative (un)
81	M	BALF	un	Negative (un)
82	M	Sputum	un	Negative (un)
83	M	Sputum	un	Negative (un)
