# Supplementary material for: Establishment of an RPA-CRISPR/Cas12a combined diagnostic system for Pneumocystis jirovecii pneumonia
Source: PLoS Negl Trop Dis. 2025 Mar 18;19(3):e0012922. doi: 10.1371/journal.pntd.0012922 (PMC11918415; doi:10.1371/journal.pntd.0012922)
Supplement: S4 Table — (XLSX) [file pntd.0012922.s004.xlsx]

## Sheet: crRNA test
Time (minute)	IF				IF				IF				IF				IF				IF				IF				IF
	crRNA5		Blank		crRNA6		Blank		crRNA8		Blank		crRNA9		Blank		crRNA10		Blank		crRNA11		Blank		crRNA12		Blank		crRNA13		Blank
1	208411	239411	156088	116888	161217	104905	77954.1	62264.3	150638	129637	113206	78430.6	214719	146839	100136	103359	139892	157965	128216	147360	155293	169213	130606	124924	155192	138868	112901	30612.9	191962	158812	100064	102678
5	400185	420565	162162	120867	247004	173396	81296.2	64567.8	247442	189061	119980	81328.6	380029	225481	105922	109269	287342	292262	132309	151321	256304	252037	137208	129961	342970	244359	117065	32229.4	435303	299921	103611	107049
10	645610	697650	163245	122366	346062	260324	83032.6	65496.2	361091	264778	122498	82113.1	595914	319790	107443	110372	473787	461634	134358	153060	400041	375681	140680	132734	583724	378889	119050	51692.3	744678	486204	106340	107757
15	867653	887653	164056	122198	448041	349551	83006.4	66207.4	472265	338022	122612	82844.2	799881	414623	107994	111238	651608	627788	134664	154418	556376	510417	141425	133936	814421	514148	118538	53464.2	1042012	671745	107079	109501
20	1093848	1193848	165193	124508	549778	440967	83767.8	66761.1	586156	413929	123478	83383.8	1004827	512785	112224	112224	820915	791853	136231	155286	717866	651763	143342	134951	1038901	650930	120860	55880.1	1326690	856532	108750	110427
25	1344613	1443543	165795	122515	657132	534072	84329.5	66368.2	699998	492711	124238	83787.2	1205630	615646	109729	112088	977543	948678	136205	156601	883264	797750	144075	135690	1250587	785325	119794	53503	1592962	1038134	109264	110218
30	1602770	1776900	165202	122428	753636	628069	84210.8	66467.1	812633	575013	124888	83959.3	1387806	724718	109886	112810	1116147	1099472	136943	157338	1047880	943982	145741	136802	1446979	919174	120714	53000.4	1834552	1216804	109398	110450
35	1852864	1972534	165267	124159	856004	723558	84098.9	67128.1	929394	657964	125420	84302.1	1559413	838232	110826	113815	1243040	1244568	137092	158583	1213634	1091566	145224	138269	1630125	1050977	121350	53973.3	2054183	1390913	110614	112027
40	2078900	2258570	165148	124303	961001	818629	84877.1	67595.8	1041782	737682	126126	85270.6	1709511	950199	110650	113571	1349341	1376315	137496	158545	1367559	1238366	146800	138359	1791417	1176131	121704	54676.3	2245185	1550687	111699	111534
45	2273075	2371245	167026	124382	1065134	915437	85712.7	68030.9	1154426	815268	125867	85868.7	1851312	1063137	111085	114786	1443442	1505390	138888	159937	1519554	1385102	148424	139128	1941059	1303097	122448	54918.6	2403894	1709359	112198	112260
50	2427505	2527353	167260	125044	1166824	1005571	85477.8	67517.1	1265160	890864	126610	85681.2	1969086	1165430	111613	114726	1517538	1618095	138733	159763	1657182	1526682	148736	139384	2069988	1419438	123192	55352.3	2527377	1851235	112262	112853
55	2554971	2654561	167500	126094	1268583	1101134	86321.6	68822.4	1371446	967799	126845	85617.8	2068232	1269305	111794	115471	1583422	1730091	140069	160618	1788888	1672176	149615	140021	2185010	1537331	122912	55350.3	2633647	1997485	113334	113348
60	2661412	2780262	167983	125655	1367500	1190476	85567.9	67973.1	1475080	1041264	127582	86144	2156284	1366319	112359	115052	1632630	1826597	139386	160664	1905020	1802939	149576	139836	2273288	1643916	123939	55482.3	2702207	2123703	114071	113224

## Sheet: crRNA sensitivity test
Template Concentration (nmol)	IF
	crRNA5
	1	2	3
200	1.03463e+07	1.06309e+07	no data
100	6.987e+06	5.91145e+06	no data
50	4060073	3.14237e+06	3.35007e+06
25	1.40572e+06	1.48589e+06	1.62432e+06
12.5	800634	610206	654823
6.125	295520	271911	356829
3.125	115527	119003	195892
1.6	62684.2	84514.1	65996.3
0	21217.2	8907.34	no data
Template Concentration (nmol)	IF
	crRNA6
	1	2	3
200	5.99561e+06	6.12877e+06	no data
100	3.53435e+06	3.71229e+06	no data
50	2.03785e+06	1.72643e+06	2.13772e+06
25	2.03785e+06	1.72643e+06	2.13772e+06
12.5	475011	382664	362654
6.125	181431	196745	153493
3.125	90244	88729.4	67227.6
1.6	26421.7	35887.8	41398.8
0	10729.3	18106.2	no data
Template Concentration (nmol)	IF
	crRNA10
	1	2	3
200	8.92906e+06	8.11777e+06	9.16589e+06
100	4.95064e+06	4.56134e+06	4.54733e+06
50	2.80693e+06	2.75838e+06	3.28415e+06
25	1.22142e+06	1.60829e+06	1.32926e+06
12.5	530881	650557	749821
6.125	318910	278846	220646
3.125	119165	132048	152021
0	22073.4	14338.8	21184.3
Template Concentration (nmol)	IF
	crRNA5+6
	1	2	3
12.5	1.61471e+06	1.63108e+06	1.39459e+06
6.125	804464	660282	629075
3.125	253007	265977	268596
1.6	102941	90174.4	92569.3
0.8	51035.1	50218.1	46956
0	13856.5	17766.3	18040.8

## Sheet: Testing and optimizing
Establishment of an RPA-CRISPR/Cas12a combined assay								The correlation between IF and RPA reaction time
Reaction Time	IF							RPA ReactionTime (min)	IF
	Clinical sample		Negative control		Positive control				1	2
1	643548	587086	34595.1	36752.3	494359	541740		0	28921	27842
5	1563320	1573097	37836.5	38759.6	1356950	1456899		5	519185	693202
10	1997442	1907002	43391.3	42472.2	1912547	2053190		10	513230	511952
15	2109105	1978916	49975.7	43999.5	2137010	2329830		15	1460569	925766
20	2164428	2019359	59257.4	53757.4	2214516	2452233		20	1065435	1274150
25	2192734	2040387	68380.3	63901.3	2253863	2506045		25	1152227	1665391
30	2214547	2050233	79163.1	75838.3	2289229	2542263		30	1594759	1450505

## Sheet: Sensitivity of the new assay
Sensitivity evaluation with mtSSU/Puc19 plasmid
Target DNA (copies/reaction)	IF
	1	2	3
0	33553.1	29137.3	27840.2
1	1.37074e+06	1.39571e+06	1.32853e+06
3	2.07725e+06	2.37678e+06	2.29488e+06
6	2.40783e+06	2.47128e+06	2.38064e+06
12	2144011	2493958	2.13487e+06
25	2697461	2.14676e+06	2245616
50	2.32652e+06	2.61337e+06	2.28742e+06
100	3.39478e+06	2.67891e+06	2.35304e+06

## Sheet: Specificity of the new assay
IF	Comparative cross-reactivity evaluation panel containing clinically prevalent pathogens and phylogenetically related species
	Aspergillus flavus	Aspergillus fumigatus	Aspergillus niger	Mycobacterium tuberculosis	Klebsiella pneumoniae	Pseudomonas aeruginosa	Influenza virus	Cytomegalovirus	Epstein-Barr virus	Escherichia coli	Group A Streptococcus	Neisseria	Hemolytic Staphylococcus	Candida albicans	Candida glabrata	Enterobacter cloacae	Candida tropicalis	Nagitive Control	Positive Control
1	21452.7	33309.1	25815.9	38846	20481	23727	46660	39766	24405	30606	33189	30600	27986	40890	45310	25891	39991	20424	847293
2	40096.7	42571.4	19884.8	25764	27735.1	42060.1	23514.9	30915.8	21637.9	34288.2	22539.6	34305.9	22819.5	24931.2	29795.7	37762.1	19319.9	28309.6	841460
3				23519.4	30801	32402.5	24064.4	21170.8	24845	24598.1	21265.2	24814.8	28747.6	33160.6	28646.5	24514.1	35675.9	29966.6	924803
